# Supplementary material for: IL6 receptor inhibitors: exploring the therapeutic potential across multiple diseases through drug target Mendelian randomization
Source: Front Immunol. 2024 Aug 20;15:1452849. doi: 10.3389/fimmu.2024.1452849 (PMC11368790; doi:10.3389/fimmu.2024.1452849)
Supplement: Supplementary file 1 [file DataSheet1.zip]

Archive with 2 entries (2 files):
- Supplementary File 1.xls
- STROBE-MR checklist.pdf
