# Supplementary material for: IL6 receptor inhibitors: exploring the therapeutic potential across multiple diseases through drug target Mendelian randomization
Source: Front Immunol. 2024 Aug 20;15:1452849. doi: 10.3389/fimmu.2024.1452849 (PMC11368790; doi:10.3389/fimmu.2024.1452849)
Supplement: Supplementary file 1 [file DataSheet1.zip › Supplementary File 1.xls]

## Sheet: Table S1
Table S1 The genome-wide association studies (GWAS) datasets in present Mendelian randomization (MR) analysis.
GWAS ID	Traits	Case	Control	Population	Sample size
finn-b-G6_ALZHEIMER	Alzheimer disease	3899	214893	European	218792
finn-b-J10_ASTHMA	Asthma	20629	135449	European	156078
finn-b-ASTHMA_PNEUMONIA_AND_SEPSIS	Asthma-related pneumonia or sepsis	5545	135449	European	140994
ebi-a-GCST011077	COVID-19	4792	1054664	European	1059456
finn-b-K11_CROHN	Crohn disease	2056	210300	European	212356
finn-b-IPF	Idiopathic pulmonary fibrosis	1028	196986	European	198014
finn-b-C3_LUNG_NONSMALL_EXALLC	Non-small cell lung cancer	1627	174006	European	175633
finn-b-RHEUMA_NOS	Rrheumatoid arthritis	1925	215389	European	217314
finn-b-PDSTRICT	Parkinson's disease,	1843	216630	European	218473
finn-b-FG_PULMHEART	Pulmonary heart disease	4185	214607	European	218792
finn-b-C3_SCLC	Small cell lung cancer	179	218613	European	218792
finn-b-M13_SLE	Systemic lupus erythematosus	538	213145	European	213683
finn-b-E4_DM1	Type 1 diabetes	5928	183185	European	189113
finn-b-E4_DM2	Type 2 diabetes	32469	183185	European	215654
finn-b-K11_ULCER	Ulcerative colitis	4320	210300	European	214620

## Sheet: Table S2
Table S2 Single nucleotide polymorphisms (SNPs) were used as Instrumental variables (IVs) from exposure variables .
Exposure variables	GWAS ID	SNP	Chr	Pos	EA	OA	beta	SE	EAF	p - value	F
IL-6R	ieu-b-35	rs10752641	1	154432042	C	G	-0.042695	0.004146	0.758639	7.71081e-25	106.045
IL-6R	ieu-b-35	rs11265608	1	154364140	A	G	0.043053	0.005942	0.098664	4.48023e-13	52.4973
IL-6R	ieu-b-35	rs11265618	1	154430092	T	C	0.050109	0.004663	0.172541	6.64049e-27	115.477
IL-6R	ieu-b-35	rs12044132	1	154462360	T	C	-0.046426	0.00544	0.141078	1.49005e-17	72.8317
IL-6R	ieu-b-35	rs12750774	1	154516477	A	G	-0.062402	0.004106	0.319575	4.16006e-52	230.97
IL-6R	ieu-b-35	rs1386821	1	154382049	G	T	-0.05257	0.004696	0.18988	4.74024e-29	125.319
IL-6R	ieu-b-35	rs4129267	1	154426264	T	C	-0.087519	0.003612	0.385524	1.1995e-129	587.09
IL-6R	ieu-b-35	rs4845652	1	154538205	T	C	0.043684	0.006277	0.086176	3.54977e-12	48.4324
IL-6R	ieu-b-35	rs6427631	1	154370020	C	T	-0.031407	0.004061	0.280925	1.08993e-14	59.8112
IL-6R	ieu-b-35	rs6702754	1	154303976	C	T	-0.021065	0.003801	0.306346	3.05999e-08	30.713
Note: F-statistics = beta2 / se2 SNPs single nucleotide polymorphisms, IVs Instrumental variables, EA effect allele, OA other allele, SE standard error, Pos position, chr chromosome.

## Sheet: Table S3
Table S3 The Mendelian randomization (MR) study on IL-6R and 15 Diseases.
Drug Target	Outcome	Method	SNPs	beta	SE	p value	orDrug	Q_pval	Pleiotropy_P	Global_Test_P
IL-6R	Alzheimer disease	Inverse variance weighted	10	0.215	0.189	0.254	0.806	0.757	0.567
	Alzheimer disease	MR Egger	10	0.497	0.509	0.357	0.608
	Alzheimer disease	Simple mode	10	-0.008	0.368	0.983	1.008
	Alzheimer disease	Weighted median	10	0.186	0.24	0.44	0.83
	Alzheimer disease	Weighted mode	10	0.203	0.274	0.479	0.817
IL-6R	ASTHMA	Inverse variance weighted	10	-0.283	0.088	0.001	1.327	0.425	0.478	0.491
	ASTHMA	MR Egger	10	-0.451	0.243	0.101	1.57
	ASTHMA	Simple mode	10	-0.231	0.17	0.207	1.26
	ASTHMA	Weighted median	10	-0.281	0.118	0.017	1.324
	ASTHMA	Weighted mode	10	-0.285	0.122	0.044	1.33
IL-6R	ASTHMA_PNEUMONIA_AND_SEPSIS	Inverse variance weighted	10	-0.6	0.194	0.002	1.823	0.101	0.244	0.163
	ASTHMA_PNEUMONIA_AND_SEPSIS	MR Egger	10	-1.194	0.508	0.047	3.299
	ASTHMA_PNEUMONIA_AND_SEPSIS	Simple mode	10	-0.856	0.275	0.013	2.355
	ASTHMA_PNEUMONIA_AND_SEPSIS	Weighted median	10	-0.77	0.203	0	2.16
	ASTHMA_PNEUMONIA_AND_SEPSIS	Weighted mode	10	-0.768	0.207	0.005	2.155
IL-6R	COVID-19	Inverse variance weighted	10	0.426	0.191	0.026	0.653	0.738	0.457	0.82
	COVID-19	MR Egger	10	0.046	0.521	0.931	0.955
	COVID-19	Simple mode	10	0.528	0.341	0.156	0.59
	COVID-19	Weighted median	10	0.448	0.238	0.06	0.639
	COVID-19	Weighted mode	10	0.503	0.26	0.085	0.605
IL-6R	Crohn disease	Inverse variance weighted	10	0.332	0.241	0.168	0.717	0.825	0.942
	Crohn disease	MR Egger	10	0.378	0.651	0.578	0.686
	Crohn disease	Simple mode	10	0.216	0.452	0.645	0.806
	Crohn disease	Weighted median	10	0.323	0.301	0.284	0.724
	Crohn disease	Weighted mode	10	0.203	0.326	0.549	0.816
IL-6R	Idiopathic pulmonary fibrosis	Inverse variance weighted	10	1.282	0.356	0	0.278	0.371	0.306	0.475
	Idiopathic pulmonary fibrosis	MR Egger	10	2.248	0.952	0.046	0.106
	Idiopathic pulmonary fibrosis	Simple mode	10	0.541	0.681	0.447	0.582
	Idiopathic pulmonary fibrosis	Weighted median	10	1.315	0.439	0.003	0.269
	Idiopathic pulmonary fibrosis	Weighted mode	10	1.17	0.456	0.03	0.31
IL-6R	Non-small cell lung cancer	Inverse variance weighted	10	-0.042	0.269	0.877	1.043	0.695	0.441
	Non-small cell lung cancer	MR Egger	10	0.507	0.728	0.506	0.603
	Non-small cell lung cancer	Simple mode	10	-0.249	0.461	0.602	1.283
	Non-small cell lung cancer	Weighted median	10	-0.09	0.349	0.796	1.094
	Non-small cell lung cancer	Weighted mode	10	-0.099	0.373	0.797	1.104
IL-6R	Parkinson's disease	Inverse variance weighted	10	1.039	0.254	0	0.354	0.444	0.298	0.494
	Parkinson's disease	MR Egger	10	1.75	0.687	0.034	0.174
	Parkinson's disease	Simple mode	10	0.719	0.559	0.23	0.487
	Parkinson's disease	Weighted median	10	1.005	0.342	0.003	0.366
	Parkinson's disease	Weighted mode	10	1.018	0.375	0.024	0.361
IL-6R	Pulmonary heart disease	Inverse variance weighted	10	-0.099	0.171	0.562	1.104	0.871	0.34
	Pulmonary heart disease	MR Egger	10	-0.535	0.462	0.28	1.708
	Pulmonary heart disease	Simple mode	10	0.037	0.335	0.915	0.964
	Pulmonary heart disease	Weighted median	10	-0.126	0.213	0.554	1.134
	Pulmonary heart disease	Weighted mode	10	-0.177	0.246	0.491	1.193
IL-6R	rheumatoid arthritis	Inverse variance weighted	10	0.567	0.278	0.041	0.567	0.262	0.639	0.341
	rheumatoid arthritis	MR Egger	10	0.212	0.785	0.794	0.809
	rheumatoid arthritis	Simple mode	10	0.413	0.516	0.444	0.662
	rheumatoid arthritis	Weighted median	10	0.515	0.335	0.124	0.597
	rheumatoid arthritis	Weighted mode	10	0.478	0.358	0.214	0.62
IL-6R	Small cell lung cancer	Inverse variance weighted	10	-1.836	0.796	0.021	6.269	0.727	0.176
	Small cell lung cancer	MR Egger	10	1.137	2.153	0.612	0.321
	Small cell lung cancer	Simple mode	10	-4.177	1.746	0.04	65.167
	Small cell lung cancer	Weighted median	10	-1.167	1.006	0.246	3.212
	Small cell lung cancer	Weighted mode	10	-1.2	1.143	0.321	3.321
IL-6R	Systemic lupus erythematosus	Inverse variance weighted	10	-0.347	0.459	0.45	1.414	0.983	0.888
	Systemic lupus erythematosus	MR Egger	10	-0.179	1.241	0.889	1.196
	Systemic lupus erythematosus	Simple mode	10	0.018	0.848	0.984	0.983
	Systemic lupus erythematosus	Weighted median	10	-0.248	0.601	0.679	1.282
	Systemic lupus erythematosus	Weighted mode	10	-0.224	0.678	0.749	1.251
IL-6R	Type 1 diabete	Inverse variance weighted	10	0.203	0.156	0.195	0.816	0.746	0.228
	Type 1 diabete	MR Egger	10	-0.309	0.422	0.486	1.362
	Type 1 diabete	Simple mode	10	0.42	0.343	0.251	0.657
	Type 1 diabete	Weighted median	10	0.143	0.203	0.48	0.866
	Type 1 diabete	Weighted mode	10	0.03	0.224	0.895	0.97
IL-6R	Type 2 diabetes	Inverse variance weighted	10	0.275	0.09	0.002	0.759	0.218	0.873	0.277
	Type 2 diabetes	MR Egger	10	0.315	0.257	0.255	0.73
	Type 2 diabetes	Simple mode	10	0.123	0.185	0.522	0.884
	Type 2 diabetes	Weighted median	10	0.25	0.107	0.02	0.779
	Type 2 diabetes	Weighted mode	10	0.221	0.122	0.102	0.801
IL-6R	Ulcerative colitis	Inverse variance weighted	10	0.163	0.169	0.334	0.849	0.965	0.655
	Ulcerative colitis	MR Egger	10	-0.034	0.457	0.943	1.034
	Ulcerative colitis	Simple mode	10	0.194	0.309	0.546	0.824
	Ulcerative colitis	Weighted median	10	0.127	0.213	0.553	0.881
	Ulcerative colitis	Weighted mode	10	0.092	0.228	0.695	0.912
note: The p < 0.05 is highlighted to indicate statistical significance. MR Mendelian randomization, SNPs single nucleotide polymorphisms, SE standard error, OR odds ratio

## Sheet: Table S4
Table S4 The Bayesian weighted Mendelian randomization (BWMR) study on IL-6R and 7 Diseases.
Drug Target	Outcome	Method	SNPs	beta	p value	orDrug	or_lci95Drug	or_uci95Drug	Power
IL-6R	ASTHMA	BWMR	10	-0.285	0.001	1.33	1.58061	1.11882	1
	ASTHMA_PNEUMONIA_AND_SEPSIS	BWMR	10	-0.592	0.002	1.807	2.60556	1.25302	1
	COVID-19	BWMR	10	0.429	0.026	0.651	0.950488	0.446477	1
	Idiopathic pulmonary fibrosis	BWMR	10	1.3	0	0.273	0.557145	0.133334	1
	Parkinson's disease	BWMR	10	1.047	0	0.351	0.582864	0.211447	1
	rheumatoid arthritis	BWMR	10	0.588	0.04	0.555	0.97216	0.317209	1
	Type 2 diabetes	BWMR	10	0.286	0.002	0.751	0.897135	0.629276	1

## Sheet: Table S5
Table S6 The Mendelian randomization (MR) study on sIL-6R and 5 Diseases.
Drug Target	Outcome	Method	SNPs	beta	SE	p value	orDrug
sIL-6R	ASTHMA	Wald ratio	1	-0.338965	0.134108	0.0114859	1.40349
sIL-6R	ASTHMA_PNEUMONIA_AND_SEPSIS	Wald ratio	1	-0.825766	0.234424	0.000427461	2.28363
sIL-6R	Idiopathic pulmonary fibrosis	Wald ratio	1	1.19641	0.526927	0.0231748	0.302278
sIL-6R	Parkinson's disease	Wald ratio	1	1.27244	0.392819	0.00119846	0.280147
sIL-6R	Type 2 diabetes	Wald ratio	1	0.260824	0.12038	0.0302603	0.770417
note: The p < 0.05 is highlighted to indicate statistical significance. MR Mendelian randomization, SNPs single nucleotide polymorphisms, SE standard error, OR odds ratio

## Sheet: Table S6
Table S5. Colocalization analysis results
Drug Target	Outcome	PPH0	PPH1	PPH2	PPH3	PPH4
IL-6R	ASTHMA_PNEUMONIA_AND_SEPSIS	0	0.173	0	0.015	0.811
	Parkinson's disease	0	0.262	0	0.014	0.725
	Idiopathic pulmonary fibrosis	0	0.758	0	0.02	0.222
	ASTHMA	0	0.87	0	0.007	0.123
	Type 2 diabete	0	0.916	0	0.023	0.062
